# Supplementary material for: catena-Poly[[bis­(dimethyl­formamide-κO)cadmium(II)]-di-μ2-dicyanamido-κ4 N 1:N 5]
Source: Acta Crystallogr Sect E Struct Rep Online. 2009 Nov 11;65(Pt 12):m1550. doi: 10.1107/S1600536809046364 (PMC2972080; doi:10.1107/S1600536809046364)
Supplement: Supplementary file 2 [file e-65-m1550-Isup2.hkl]

# 
# h,k,l, Fc-squared, Fo-squared, sigma(Fo-squared) and status flag 
# 
data_I
_shelx_title ' s in P1                          P-1' 
_shelx_refln_list_code          4 
_shelx_F_calc_maximum       75.57 
_exptl_crystal_F_000       193.95 
_reflns_d_resolution_high  0.8255 
 
loop_ 
 _symmetry_equiv_pos_as_xyz 
 'x, y, z' 
 '-x, -y, -z' 
 
_cell_length_a     6.5325 
_cell_length_b     7.6003 
_cell_length_c     8.6051 
_cell_angle_alpha 104.280 
_cell_angle_beta  106.900 
_cell_angle_gamma  97.050 
 
_shelx_F_squared_multiplier     1.000 
 
loop_ 
 _refln_index_h 
 _refln_index_k 
 _refln_index_l 
 _refln_F_squared_calc 
 _refln_F_squared_meas 
 _refln_F_squared_sigma 
 _refln_observed_status 
   1   0   0      673.23      699.77      5.86 o 
   2   0   0        1.65        1.65      0.21 o 
   3   0   0       90.73       70.95      0.67 o 
   4   0   0     1048.81     1025.89     14.52 o 
   5   0   0      652.08      621.60     21.04 o 
   6   0   0       48.18       49.69      2.51 o 
   7   0   0       37.13       41.12      3.35 o 
  -7   1   0       64.70       63.05      2.95 o 
  -6   1   0      101.48      102.30      4.13 o 
  -5   1   0      509.16      526.58      7.45 o 
  -4   1   0      702.52      739.24      7.83 o 
  -3   1   0      116.98      103.01      1.55 o 
  -2   1   0     1921.05     1888.58     47.09 o 
  -1   1   0     1283.56     1160.48     23.35 o 
   1   1   0     1953.51     1795.20     28.33 o 
   2   1   0     1515.39     1475.59     21.33 o 
   3   1   0     1158.05     1163.50      6.44 o 
   4   1   0      230.26      232.02      5.08 o 
   5   1   0      110.52      117.01      2.63 o 
   6   1   0      131.20      133.82      7.05 o 
   7   1   0       67.10       64.33      3.12 o 
  -7   2   0       78.20       74.11      5.19 o 
  -6   2   0      117.56      131.38      4.22 o 
  -5   2   0      231.90      243.94      2.85 o 
  -4   2   0      408.92      420.93      4.07 o 
  -3   2   0     1429.70     1501.28      9.01 o 
  -2   2   0     1338.83     1332.46      7.59 o 
  -1   2   0     2782.98     2748.81    133.27 o 
   0   2   0        3.46        2.41      0.15 o 
   1   2   0      898.23      789.90      5.08 o 
   2   2   0     1446.88     1423.94     16.00 o 
   3   2   0     1337.49     1363.81     15.98 o 
   4   2   0      428.81      418.13      6.47 o 
   5   2   0        4.08        5.28      0.74 o 
   6   2   0      104.29      110.76      6.79 o 
  -7   3   0       51.36       55.49      2.61 o 
  -6   3   0      114.91      105.86      5.79 o 
  -5   3   0      230.68      251.84     11.31 o 
  -4   3   0      259.15      270.82      3.65 o 
  -3   3   0     1057.00     1034.15      8.36 o 
  -2   3   0     1398.74     1309.20     23.80 o 
  -1   3   0     2392.99     2422.36     26.62 o 
   0   3   0      108.38       94.45      1.44 o 
   1   3   0      416.70      401.57      5.44 o 
   2   3   0     1361.72     1309.57      6.75 o 
   3   3   0      398.34      376.29     12.80 o 
   4   3   0      342.68      302.54     30.60 o 
   5   3   0       71.14       76.66      3.82 o 
   6   3   0       59.23       53.18      1.83 o 
  -7   4   0       57.87       58.36      4.35 o 
  -6   4   0      260.53      249.00      6.40 o 
  -5   4   0      179.04      181.28      7.27 o 
  -4   4   0      133.87      129.54      2.61 o 
  -3   4   0      719.45      734.67      7.54 o 
  -2   4   0      817.92      823.53      8.75 o 
  -1   4   0      893.03      857.82      6.85 o 
   0   4   0      610.37      622.71      2.60 o 
   1   4   0      621.31      630.46      4.58 o 
   2   4   0      517.13      494.28      4.14 o 
   3   4   0      287.09      303.16      3.24 o 
   4   4   0       76.42       69.30      3.13 o 
   5   4   0      100.33       94.67      2.78 o 
  -7   5   0       39.18       36.18      3.78 o 
  -6   5   0      123.37      112.81      3.24 o 
  -5   5   0      266.89      253.84      4.00 o 
  -4   5   0      302.65      308.50      3.31 o 
  -3   5   0      287.41      303.66      7.51 o 
  -2   5   0      360.84      376.76      3.14 o 
  -1   5   0      440.78      442.21      3.93 o 
   0   5   0      602.05      584.22      5.56 o 
   1   5   0      777.13      763.23      6.92 o 
   2   5   0      186.24      171.71     11.07 o 
   3   5   0      118.03      129.89      3.45 o 
   4   5   0       35.83       38.20      1.65 o 
   5   5   0      120.31      125.02      4.18 o 
  -6   6   0       36.32       33.45      2.52 o 
  -5   6   0       90.06       94.23      6.60 o 
  -4   6   0      438.54      441.38     11.11 o 
  -3   6   0      341.42      340.13      8.41 o 
  -2   6   0      210.61      217.45      3.98 o 
  -1   6   0       68.30       71.60      1.26 o 
   0   6   0      609.30      638.33      6.71 o 
   1   6   0      500.33      539.37     21.44 o 
   2   6   0       68.68       70.46      3.67 o 
   3   6   0       63.26       62.55      2.86 o 
   4   6   0       66.17       65.17      2.24 o 
  -5   7   0       53.49       50.29      2.31 o 
  -4   7   0      107.20      110.29      4.91 o 
  -3   7   0       94.39       95.81      5.78 o 
  -2   7   0      463.14      486.94     10.13 o 
  -1   7   0      317.64      307.67     18.15 o 
   0   7   0       87.51       96.47     11.78 o 
   1   7   0       41.58       41.29      2.58 o 
   2   7   0      132.21      131.01      3.64 o 
   3   7   0      128.39      118.48      3.97 o 
  -4   8   0       74.61       73.53      3.72 o 
  -3   8   0      152.32      158.26      4.42 o 
  -2   8   0      107.11      110.25      3.12 o 
  -1   8   0      124.38      125.97      3.52 o 
   0   8   0      113.17      108.28      3.03 o 
   1   8   0       66.42       67.76      2.33 o 
   1  -9   1       58.85       58.99      2.10 o 
   2  -9   1       56.85       52.98      2.70 o 
  -2  -8   1       43.16       44.94      2.01 o 
  -1  -8   1      119.11      117.93      3.29 o 
   0  -8   1      178.77      189.34      5.19 o 
   1  -8   1       83.41       90.26      3.11 o 
   2  -8   1      141.61      141.07      4.00 o 
   3  -8   1      107.36      104.11      4.12 o 
   4  -8   1      122.27      124.22      6.11 o 
  -3  -7   1      147.85      141.93      3.94 o 
  -2  -7   1      214.41      212.98      4.03 o 
  -1  -7   1      150.35      154.90      3.07 o 
   0  -7   1       25.36       24.85      2.16 o 
   1  -7   1      204.29      213.46      7.73 o 
   2  -7   1      586.06      583.90     13.09 o 
   3  -7   1      290.19      300.06      5.59 o 
   4  -7   1       30.90       29.21      2.72 o 
   5  -7   1       40.49       37.24      3.23 o 
  -4  -6   1       99.15       91.67      4.53 o 
  -3  -6   1      135.63      142.00      5.92 o 
  -2  -6   1      123.88      126.74      3.37 o 
  -1  -6   1      251.69      256.05      6.81 o 
   0  -6   1      436.10      446.57     10.62 o 
   1  -6   1      454.37      454.54      5.14 o 
   2  -6   1      176.62      184.81      3.05 o 
   3  -6   1      360.26      353.86      5.24 o 
   4  -6   1      216.05      214.46      3.26 o 
   5  -6   1      117.84      112.51      4.28 o 
   6  -6   1       72.48       70.30      3.53 o 
  -5  -5   1       60.20       62.39      2.86 o 
  -4  -5   1      168.70      181.03      3.42 o 
  -3  -5   1       95.00       93.28      2.50 o 
  -2  -5   1      436.55      424.15      5.97 o 
  -1  -5   1      527.72      505.78      6.05 o 
   0  -5   1      378.55      357.57      3.24 o 
   1  -5   1      935.20      951.29      7.97 o 
   2  -5   1      367.88      371.50      3.09 o 
   3  -5   1      316.70      312.92      5.83 o 
   4  -5   1      203.61      205.35      3.95 o 
   5  -5   1      260.42      275.95      5.21 o 
   6  -5   1      119.67      114.16      3.30 o 
  -6  -4   1      110.70      113.18      3.80 o 
  -5  -4   1       26.28       26.74      1.11 o 
  -4  -4   1      169.22      177.74     11.55 o 
  -3  -4   1      368.37      376.36      3.72 o 
  -2  -4   1      541.98      550.04      8.59 o 
  -1  -4   1      753.31      735.18     14.41 o 
   0  -4   1      662.25      679.99      6.51 o 
   1  -4   1     1513.55     1546.46     15.31 o 
   2  -4   1      421.85      409.92      3.92 o 
   3  -4   1      382.75      393.97      4.32 o 
   4  -4   1      343.99      347.05      4.12 o 
   5  -4   1      295.91      285.44      4.30 o 
   6  -4   1      107.01      105.01      3.09 o 
   7  -4   1       53.90       56.97      9.34 o 
  -6  -3   1       47.89       45.15      5.68 o 
  -5  -3   1      109.45      112.75      4.24 o 
  -4  -3   1      301.54      319.30      5.40 o 
  -3  -3   1      622.93      647.47      7.05 o 
  -2  -3   1      511.86      479.27      4.20 o 
  -1  -3   1      909.80      931.37      8.00 o 
   0  -3   1     2072.24     1942.52     11.72 o 
   1  -3   1      787.27      730.60      6.01 o 
   2  -3   1     1052.25     1056.63      3.66 o 
   3  -3   1      234.32      223.56      2.03 o 
   4  -3   1      640.08      680.41     20.24 o 
   5  -3   1      395.04      412.17      6.17 o 
   6  -3   1       54.65       54.66      1.61 o 
   7  -3   1       45.43       45.14      4.95 o 
  -7  -2   1       76.97       78.00     15.42 o 
  -6  -2   1       50.63       56.21      2.48 o 
  -5  -2   1      179.37      180.79      3.49 o 
  -4  -2   1      336.05      323.02      4.41 o 
  -3  -2   1      840.82      906.90      9.01 o 
  -2  -2   1     1665.02     1664.83     12.46 o 
  -1  -2   1       46.44       42.94      1.34 o 
   1  -2   1      254.38      223.32      1.70 o 
   2  -2   1     1802.15     1776.14     35.58 o 
   3  -2   1      876.39      944.27     15.90 o 
   4  -2   1      464.50      488.44     10.65 o 
   5  -2   1      172.68      175.51      4.77 o 
   6  -2   1       62.70       64.43      2.38 o 
   7  -2   1      101.40      102.98      9.17 o 
  -7  -1   1       57.51       55.99      5.42 o 
  -6  -1   1       84.25       75.81      6.43 o 
  -5  -1   1      424.51      439.74     12.43 o 
  -4  -1   1      619.27      661.02      5.34 o 
  -3  -1   1      147.45      130.82      1.56 o 
  -2  -1   1     1867.69     1943.36     13.49 o 
  -1  -1   1     1924.24     1702.22      9.35 o 
   1  -1   1      967.74      981.84     13.27 o 
   2  -1   1     1536.13     1569.17      9.00 o 
   3  -1   1     1804.63     1827.97     16.95 o 
   4  -1   1      302.06      293.35      3.69 o 
   5  -1   1       76.92       77.76      3.61 o 
   6  -1   1      125.15      128.57      4.48 o 
   7  -1   1       75.52       72.29      2.54 o 
  -7   0   1       24.38       26.32      4.07 o 
  -6   0   1       47.62       53.67      2.83 o 
  -5   0   1      502.30      491.43     11.83 o 
  -4   0   1     1317.25     1358.05     21.57 o 
  -3   0   1     1188.50     1095.89      7.71 o 
  -2   0   1       75.87       81.08      1.51 o 
  -1   0   1     2345.44     2178.78     14.50 o 
   1   0   1     5711.24     4535.04     78.44 o 
   2   0   1      323.16      315.42      1.98 o 
   3   0   1      242.98      271.22      2.98 o 
   4   0   1      738.24      739.58     13.71 o 
   5   0   1      151.61      142.64      7.22 o 
   6   0   1      162.85      170.21      7.56 o 
   7   0   1       15.58       15.32      2.51 o 
  -7   1   1       42.99       42.58      2.34 o 
  -6   1   1      232.12      226.10      5.73 o 
  -5   1   1      447.64      438.26      4.31 o 
  -4   1   1      193.47      208.36      3.97 o 
  -3   1   1      857.33      863.56     11.60 o 
  -2   1   1     1764.56     1718.60     44.78 o 
   0   1   1      299.78      275.74     11.87 o 
   1   1   1      118.52      106.12      1.32 o 
   2   1   1     2061.72     1926.83     78.12 o 
   3   1   1      655.19      716.15      4.83 o 
   4   1   1      371.63      378.14     11.34 o 
   5   1   1       77.17       81.17      2.27 o 
   6   1   1      113.16      120.08      4.68 o 
  -7   2   1       93.72       91.21      7.44 o 
  -6   2   1      376.98      407.07     13.07 o 
  -5   2   1      141.60      155.71      2.66 o 
  -4   2   1       32.75       27.39      0.97 o 
  -3   2   1     1275.35     1285.80      8.16 o 
  -2   2   1     3579.09     3432.97    143.49 o 
  -1   2   1     1875.94     1691.34     15.28 o 
   0   2   1      387.90      353.27      1.97 o 
   1   2   1      637.89      604.77      3.00 o 
   2   2   1      914.29      927.94      3.31 o 
   3   2   1      674.60      693.79      5.51 o 
   4   2   1      157.45      163.13      4.43 o 
   5   2   1      171.16      167.68      3.14 o 
   6   2   1       44.58       46.63      1.73 o 
  -7   3   1      118.09      115.30      5.61 o 
  -6   3   1      145.94      149.39      7.37 o 
  -5   3   1      147.63      139.08      2.91 o 
  -4   3   1      380.54      402.21      4.04 o 
  -3   3   1      867.10      880.36     10.47 o 
  -2   3   1     1180.92     1199.20     15.97 o 
  -1   3   1      837.56      825.87      8.75 o 
   0   3   1      702.65      678.40      7.04 o 
   1   3   1     1273.25     1203.02     16.13 o 
   2   3   1      353.70      330.51     12.17 o 
   3   3   1      347.90      356.65      3.53 o 
   4   3   1       64.47       65.22      1.78 o 
   5   3   1      199.13      207.11      5.66 o 
   6   3   1       40.77       38.78      2.78 o 
  -7   4   1       77.73       74.28      6.41 o 
  -6   4   1      143.72      137.13      6.46 o 
  -5   4   1      207.98      211.40      3.22 o 
  -4   4   1      474.93      463.68      5.44 o 
  -3   4   1      454.81      455.47      4.06 o 
  -2   4   1      871.56      888.25      6.59 o 
  -1   4   1      181.81      163.43      1.50 o 
   0   4   1      811.47      781.79      7.18 o 
   1   4   1      915.82      946.63     18.84 o 
   2   4   1      280.78      268.02      4.54 o 
   3   4   1      215.39      212.27      9.49 o 
   4   4   1       92.23       97.54      4.04 o 
   5   4   1       52.76       50.26      1.87 o 
  -7   5   1       35.60       36.32      2.66 o 
  -6   5   1       56.47       51.76      2.13 o 
  -5   5   1      171.85      162.61      2.52 o 
  -4   5   1      766.58      787.24     11.55 o 
  -3   5   1      225.83      228.81      4.69 o 
  -2   5   1      186.10      202.87      2.74 o 
  -1   5   1      290.95      292.45      3.90 o 
   0   5   1      706.25      694.65      8.73 o 
   1   5   1      395.83      389.76      4.09 o 
   2   5   1      214.95      207.32      8.11 o 
   3   5   1       88.58       87.09      3.07 o 
   4   5   1       85.62       82.18      3.73 o 
  -6   6   1       38.53       38.33      2.78 o 
  -5   6   1       84.49       85.75      3.08 o 
  -4   6   1      250.46      254.09      3.89 o 
  -3   6   1      486.75      514.49     10.00 o 
  -2   6   1      145.65      151.89      3.06 o 
  -1   6   1      167.62      170.99      3.43 o 
   0   6   1      295.51      305.36     14.28 o 
   1   6   1      269.97      277.02      7.88 o 
   2   6   1      140.93      146.00      2.81 o 
   3   6   1       27.58       30.87      1.64 o 
  -5   7   1      176.28      166.27      5.60 o 
  -4   7   1       30.36       30.37      1.45 o 
  -3   7   1       87.30       83.97      5.67 o 
  -2   7   1      186.18      192.73      3.69 o 
  -1   7   1      469.75      489.66      8.95 o 
   0   7   1      179.24      178.15      3.37 o 
   1   7   1        4.49        5.07      0.95 o 
   2   7   1       74.62       74.89      2.56 o 
  -4   8   1       32.51       26.47      3.41 o 
  -3   8   1       83.32       85.12      4.02 o 
  -2   8   1      172.92      181.29      5.04 o 
  -1   8   1      100.07       97.97      2.79 o 
   0   8   1       66.94       64.47      2.24 o 
   1   8   1       56.20       54.44      4.33 o 
   0  -9   2      111.60      108.88      3.67 o 
   1  -9   2       80.30       78.54      3.88 o 
   2  -9   2       55.80       51.85      2.65 o 
  -2  -8   2       76.70       82.57      2.84 o 
  -1  -8   2       86.22       83.81      3.82 o 
   0  -8   2      114.30      122.19      3.40 o 
   1  -8   2      213.73      208.53      9.01 o 
   2  -8   2      109.82      108.28      3.02 o 
   3  -8   2      131.13      129.74      5.30 o 
   4  -8   2       67.44       64.77      3.39 o 
  -4  -7   2       30.82       32.51      2.36 o 
  -3  -7   2       85.67       84.74      3.87 o 
  -2  -7   2      375.35      383.63     11.67 o 
  -1  -7   2      230.08      240.98     12.81 o 
   0  -7   2       12.78       13.41      1.80 o 
   1  -7   2      143.85      151.88      3.92 o 
   2  -7   2      413.54      426.21      6.33 o 
   3  -7   2      419.44      414.11     20.25 o 
   4  -7   2       64.06       63.18      4.37 o 
   5  -7   2       28.73       26.83      2.94 o 
  -5  -6   2       13.75       14.21      1.91 o 
  -4  -6   2      142.70      137.89      3.83 o 
  -3  -6   2      227.75      236.00      6.41 o 
  -2  -6   2      188.53      191.39      5.75 o 
  -1  -6   2      166.32      175.47      4.04 o 
   0  -6   2      349.82      358.65      6.00 o 
   1  -6   2      675.43      651.76     29.11 o 
   2  -6   2      200.07      199.06      4.05 o 
   3  -6   2      146.84      145.57      3.86 o 
   4  -6   2      244.19      224.02     10.15 o 
   5  -6   2      204.01      259.93     26.08 o 
   6  -6   2       39.45       34.94      3.98 o 
  -5  -5   2      100.73       94.77      3.90 o 
  -4  -5   2      197.82      220.03      4.28 o 
  -3  -5   2      190.32      201.61      5.80 o 
  -2  -5   2      107.41      107.38      1.50 o 
  -1  -5   2      442.97      442.56      4.70 o 
   0  -5   2     1383.89     1366.83     14.63 o 
   1  -5   2      523.23      508.75      5.12 o 
   2  -5   2      385.40      393.32      4.75 o 
   3  -5   2       90.59       90.13      2.37 o 
   4  -5   2      274.55      285.42      6.18 o 
   5  -5   2      280.30      259.30     17.30 o 
   6  -5   2       74.85       73.45      4.84 o 
  -6  -4   2       53.25       53.69      7.07 o 
  -5  -4   2      223.59      271.52     53.04 o 
  -4  -4   2      191.96      193.40      3.99 o 
  -3  -4   2      210.95      216.25      4.27 o 
  -2  -4   2      490.76      499.73      3.08 o 
  -1  -4   2      195.89      201.54      5.71 o 
   0  -4   2     2603.50     2593.17     32.00 o 
   1  -4   2      593.36      595.65      2.94 o 
   2  -4   2      641.68      638.97      3.36 o 
   3  -4   2      251.30      269.67      4.33 o 
   4  -4   2      287.23      297.06      4.34 o 
   5  -4   2      171.25      161.99      2.53 o 
   6  -4   2       74.60       72.57      4.58 o 
  -6  -3   2       19.25       19.89      2.00 o 
  -5  -3   2      192.09      198.82      3.86 o 
  -4  -3   2      581.28      559.22     28.39 o 
  -3  -3   2      351.27      353.42      3.22 o 
  -2  -3   2      582.11      598.97     10.97 o 
  -1  -3   2      885.56      897.77      7.52 o 
   0  -3   2     1557.59     1569.45     12.86 o 
   1  -3   2      801.88      776.00     11.54 o 
   2  -3   2      636.52      617.42      5.25 o 
   3  -3   2      937.89      996.23     12.25 o 
   4  -3   2      338.40      350.64      7.20 o 
   5  -3   2      113.75      115.39      2.53 o 
   6  -3   2       87.34       99.24      5.20 o 
  -7  -2   2       56.46       49.57      2.21 o 
  -6  -2   2      114.35      120.69      4.37 o 
  -5  -2   2      153.71      165.71      8.04 o 
  -4  -2   2      140.27      135.24      1.90 o 
  -3  -2   2     1021.11     1097.55     27.99 o 
  -2  -2   2     1900.06     1897.41      9.13 o 
  -1  -2   2     3826.39     3598.99     52.10 o 
   0  -2   2      105.76      108.90      1.30 o 
   2  -2   2     1077.90     1107.53      8.58 o 
   3  -2   2     1443.90     1552.70     22.18 o 
   4  -2   2      660.24      655.56     14.20 o 
   5  -2   2       13.49       13.19      0.83 o 
   6  -2   2       92.07       94.69      6.97 o 
  -7  -1   2       41.86       44.93      2.47 o 
  -6  -1   2      240.97      229.17      5.73 o 
  -5  -1   2      340.49      363.59     29.80 o 
  -4  -1   2       95.27       94.60      1.58 o 
  -3  -1   2      621.90      628.25      4.42 o 
  -2  -1   2     1540.57     1563.49      7.73 o 
   0  -1   2      472.28      453.00      2.19 o 
   1  -1   2        2.87        3.76      0.25 o 
   2  -1   2     1507.87     1517.23     19.17 o 
   3  -1   2      872.03      900.66     10.60 o 
   4  -1   2      462.58      472.84      5.37 o 
   5  -1   2       77.17       82.21      4.92 o 
   6  -1   2       96.88      103.26      3.69 o 
  -7   0   2       51.05       50.62      2.51 o 
  -6   0   2      170.03      173.03     12.37 o 
  -5   0   2      238.07      245.71      3.41 o 
  -4   0   2      539.86      478.91      5.88 o 
  -3   0   2     1570.47     1537.19     15.90 o 
  -2   0   2      892.29      787.73      7.15 o 
  -1   0   2       45.63       29.85      0.57 o 
   2   0   2     1053.75     1110.75     10.27 o 
   3   0   2       49.49       47.47      0.53 o 
   4   0   2       38.06       38.18      0.68 o 
   5   0   2      471.80      487.16      8.76 o 
   6   0   2      125.81      123.91      3.43 o 
  -7   1   2       60.14       65.96      6.43 o 
  -6   1   2      184.78      181.51     17.96 o 
  -5   1   2      374.96      353.75     12.65 o 
  -4   1   2      820.69      831.77      9.60 o 
  -3   1   2      598.12      584.14      7.31 o 
  -2   1   2      405.80      405.56      4.77 o 
  -1   1   2      971.24      987.00      5.14 o 
   0   1   2     1873.62     1705.46     11.39 o 
   1   1   2     2596.77     2418.43     80.59 o 
   2   1   2      442.32      435.24      1.63 o 
   3   1   2      501.42      503.47      3.77 o 
   4   1   2       52.72       48.61      2.08 o 
   5   1   2      209.08      221.71      4.11 o 
   6   1   2       59.22       61.56      2.82 o 
  -7   2   2      113.47      102.82      8.84 o 
  -6   2   2      185.32      204.15      4.74 o 
  -5   2   2      209.76      224.23      5.29 o 
  -4   2   2      442.43      445.22      8.99 o 
  -3   2   2      673.61      681.32      7.19 o 
  -2   2   2     2461.02     2444.29     29.95 o 
  -1   2   2      370.34      354.41      1.51 o 
   0   2   2      750.39      694.25      7.69 o 
   1   2   2      975.81      955.81      3.29 o 
   2   2   2      429.95      403.17      4.87 o 
   3   2   2      409.00      433.76      8.66 o 
   4   2   2      221.32      228.92      3.41 o 
   5   2   2       79.72       83.16      3.44 o 
   6   2   2       23.01       24.61      1.81 o 
  -7   3   2      154.33      163.66      4.56 o 
  -6   3   2       94.60       98.49      3.48 o 
  -5   3   2       40.58       39.29      1.44 o 
  -4   3   2      772.58      790.39      9.07 o 
  -3   3   2      721.96      716.52      5.30 o 
  -2   3   2      909.18      908.17      3.26 o 
  -1   3   2      570.56      594.84      6.86 o 
   0   3   2     1000.73      993.43      3.44 o 
   1   3   2      367.77      369.50     12.54 o 
   2   3   2      339.17      349.55      5.86 o 
   3   3   2      196.73      191.68      3.14 o 
   4   3   2      217.43      217.76      5.97 o 
   5   3   2       61.93       61.38      4.86 o 
  -7   4   2       41.04       36.81      2.67 o 
  -6   4   2      132.94      136.51      2.78 o 
  -5   4   2      316.72      334.32      6.12 o 
  -4   4   2      228.75      229.64      5.48 o 
  -3   4   2      376.30      394.62      8.61 o 
  -2   4   2      367.58      374.68      3.58 o 
  -1   4   2     1060.36     1057.76      5.47 o 
   0   4   2      517.57      522.89      2.78 o 
   1   4   2      163.52      154.45      2.89 o 
   2   4   2      230.98      240.46      8.96 o 
   3   4   2      150.65      148.00      4.17 o 
   4   4   2      170.79      171.14      4.68 o 
   5   4   2       25.34       25.50      1.86 o 
  -7   5   2       35.10       36.06      2.64 o 
  -6   5   2       35.72       36.69      1.64 o 
  -5   5   2      355.79      331.93     17.54 o 
  -4   5   2      268.98      258.99      6.59 o 
  -3   5   2      390.66      399.74      8.80 o 
  -2   5   2       65.08       68.07      1.18 o 
  -1   5   2      407.11      414.51      3.82 o 
   0   5   2      553.14      517.40     15.20 o 
   1   5   2      158.04      152.46      3.87 o 
   2   5   2      194.80      187.79      6.63 o 
   3   5   2       70.79       72.56      4.35 o 
   4   5   2       52.50       49.54      1.73 o 
  -6   6   2       52.68       46.27      1.75 o 
  -5   6   2      115.03      121.79      7.01 o 
  -4   6   2      125.35      131.05      3.83 o 
  -3   6   2      266.20      263.58      9.85 o 
  -2   6   2      360.70      368.25      9.93 o 
  -1   6   2       91.62       97.83      5.50 o 
   0   6   2      115.67      112.97      6.28 o 
   1   6   2      224.79      221.32      4.13 o 
   2   6   2      149.87      148.66      4.10 o 
   3   6   2       46.11       41.50      4.22 o 
  -5   7   2       83.11       76.48      2.75 o 
  -4   7   2      111.90      112.64      7.36 o 
  -3   7   2       50.03       51.95      2.35 o 
  -2   7   2      128.64      133.19      2.61 o 
  -1   7   2      267.34      279.53     16.32 o 
   0   7   2       97.89      100.17      2.82 o 
   1   7   2       75.34       73.16      3.34 o 
   2   7   2       15.03       14.62      1.79 o 
  -3   8   2       62.73       63.99      2.27 o 
  -2   8   2      114.35      114.96      3.92 o 
  -1   8   2      122.19      121.46      4.17 o 
   0   8   2       25.65       24.79      1.83 o 
   0  -9   3      106.60      107.23      5.20 o 
   1  -9   3      124.32      102.63      4.96 o 
   2  -9   3       46.93       48.27      2.53 o 
  -2  -8   3       91.12       93.18      5.13 o 
  -1  -8   3       71.81       73.77      3.38 o 
   0  -8   3      112.38      121.70      3.38 o 
   1  -8   3      223.30      223.81      8.13 o 
   2  -8   3      130.23      133.33      5.32 o 
   3  -8   3       61.62       67.39      4.50 o 
   4  -8   3       67.34       61.33      3.20 o 
  -4  -7   3       25.10       26.72      1.95 o 
  -3  -7   3       77.81       79.45      3.63 o 
  -2  -7   3      209.95      216.41      4.09 o 
  -1  -7   3      289.73      297.52     11.33 o 
   0  -7   3      207.72      205.43      8.71 o 
   1  -7   3       31.14       30.40      0.80 o 
   2  -7   3      259.68      252.45      5.59 o 
   3  -7   3      270.78      276.63      7.56 o 
   4  -7   3      142.87      136.42      5.62 o 
   5  -7   3       38.79       34.74      3.61 o 
  -5  -6   3       48.20       51.27      1.80 o 
  -4  -6   3       96.76       92.79      3.79 o 
  -3  -6   3      225.33      231.88      4.32 o 
  -2  -6   3      295.77      294.17      9.85 o 
  -1  -6   3       63.06       66.05      1.76 o 
   0  -6   3      528.79      584.58      6.07 o 
   1  -6   3      312.80      326.18      4.69 o 
   2  -6   3      355.65      371.67      6.94 o 
   3  -6   3      131.96      136.20      5.45 o 
   4  -6   3      165.19      165.26      4.66 o 
   5  -6   3      117.69      120.91      4.97 o 
  -5  -5   3      110.93      101.09      3.43 o 
  -4  -5   3      311.52      325.17      6.31 o 
  -3  -5   3      186.62      188.96      5.46 o 
  -2  -5   3      133.38      137.17      6.22 o 
  -1  -5   3      349.86      362.14      3.05 o 
   0  -5   3      904.75      887.94     17.54 o 
   1  -5   3      590.30      604.79     13.89 o 
   2  -5   3      251.15      259.58      9.24 o 
   3  -5   3      319.32      329.98      6.42 o 
   4  -5   3      177.75      176.95      4.88 o 
   5  -5   3       84.61       84.89      5.53 o 
   6  -5   3       78.41       74.67      3.74 o 
  -6  -4   3       76.96       71.19      3.63 o 
  -5  -4   3      232.65      245.38      4.88 o 
  -4  -4   3      168.67      169.72      6.53 o 
  -3  -4   3      208.61      182.67      7.26 o 
  -2  -4   3      311.24      312.72      4.08 o 
  -1  -4   3     1602.84     1556.59      9.21 o 
   0  -4   3      217.01      215.06      6.85 o 
   1  -4   3      827.73      770.45     33.71 o 
   2  -4   3      426.60      453.31     28.85 o 
   3  -4   3      455.54      468.33      5.63 o 
   4  -4   3      330.92      340.64      5.07 o 
   5  -4   3       41.05       40.42      2.29 o 
   6  -4   3       87.63       95.62      4.54 o 
  -7  -3   3       41.84       44.53      2.24 o 
  -6  -3   3      104.87      105.55      4.86 o 
  -5  -3   3      117.28      108.07      3.16 o 
  -4  -3   3      170.16      158.19      6.47 o 
  -3  -3   3      764.38      805.07      4.32 o 
  -2  -3   3      427.61      415.12      4.98 o 
  -1  -3   3     1729.34     1794.48     28.39 o 
   0  -3   3      510.69      515.36      4.77 o 
   1  -3   3      547.86      554.07     10.67 o 
   2  -3   3      876.81      884.70      5.67 o 
   3  -3   3      287.10      291.35      3.87 o 
   4  -3   3      267.08      267.27      3.51 o 
   5  -3   3      134.55      140.41      2.62 o 
   6  -3   3      107.09      105.53      4.07 o 
  -7  -2   3       56.63       53.31      4.18 o 
  -6  -2   3      259.07      247.18      4.92 o 
  -5  -2   3      174.68      200.66     14.41 o 
  -4  -2   3       29.64       29.08      0.52 o 
  -3  -2   3      476.02      501.50      5.52 o 
  -2  -2   3     2820.75     2829.69     77.10 o 
  -1  -2   3     1655.23     1616.98     23.37 o 
   0  -2   3      471.85      436.99      2.98 o 
   1  -2   3      426.79      415.52      4.57 o 
   2  -2   3      888.79      904.45      5.62 o 
   3  -2   3      635.53      656.01     11.19 o 
   4  -2   3      114.70      116.44      1.70 o 
   5  -2   3      216.90      214.89     11.51 o 
   6  -2   3       46.74       48.77      2.80 o 
  -7  -1   3       55.86       56.77      3.71 o 
  -6  -1   3      187.55      190.94     11.27 o 
  -5  -1   3      258.60      238.28      3.81 o 
  -4  -1   3      490.00      494.62      6.90 o 
  -3  -1   3      447.97      433.59      5.15 o 
  -2  -1   3      917.06      909.92      9.07 o 
  -1  -1   3     1054.30     1081.68      7.46 o 
   0  -1   3     1577.74     1457.73     15.90 o 
   1  -1   3     1541.69     1569.97     14.43 o 
   2  -1   3      265.76      249.82      3.76 o 
   3  -1   3      717.36      721.27     11.57 o 
   4  -1   3      108.77      106.51      2.21 o 
   5  -1   3      179.19      187.25      9.26 o 
   6  -1   3       37.77       40.21      1.93 o 
  -7   0   3      116.97      112.48      6.56 o 
  -6   0   3       47.25       50.05      1.46 o 
  -5   0   3       95.55       99.94      4.84 o 
  -4   0   3     1147.01     1229.43     14.84 o 
  -3   0   3     1754.95     1857.88      9.43 o 
  -2   0   3     1369.59     1384.07      9.20 o 
  -1   0   3      152.64      197.40      0.89 o 
   0   0   3      590.33      588.86      8.96 o 
   1   0   3     3367.97     3453.90    106.80 o 
   2   0   3     1109.75     1095.89     15.34 o 
   3   0   3      115.51      125.50      1.73 o 
   4   0   3       80.35       82.97      2.69 o 
   5   0   3      132.36      132.34      2.51 o 
   6   0   3       78.55       77.68      2.61 o 
  -7   1   3       72.53       77.58      6.81 o 
  -6   1   3       54.70       57.40      4.50 o 
  -4   1   3     1499.47     1501.31     24.63 o 
  -3   1   3      892.09      866.62      4.05 o 
  -2   1   3      379.26      352.93      4.28 o 
  -1   1   3      335.15      337.08      1.91 o 
   0   1   3     2331.48     2334.46     29.37 o 
   1   1   3      725.21      744.24      4.35 o 
   2   1   3      335.26      363.73      3.77 o 
   3   1   3      188.00      174.66      4.01 o 
   4   1   3      337.84      323.80     11.48 o 
   5   1   3       64.72       66.90      3.05 o 
   6   1   3       19.84       18.06      1.78 o 
  -7   2   3       50.74       49.42      1.88 o 
  -6   2   3      168.94      163.85      4.21 o 
  -4   2   3      208.73      205.13      6.68 o 
  -3   2   3      287.39      312.24      6.02 o 
  -2   2   3      484.81      477.58      2.51 o 
   0   2   3      983.09      984.11      4.26 o 
   1   2   3       90.55       80.31      0.76 o 
   2   2   3      228.32      233.07      3.13 o 
   3   2   3      209.58      223.91      2.70 o 
   4   2   3      296.03      272.99     17.50 o 
   5   2   3       53.25       52.58      2.43 o 
  -7   3   3      133.39      141.97      7.12 o 
  -6   3   3      149.21      165.27      3.18 o 
  -5   3   3      330.72      310.96     12.32 o 
  -4   3   3       46.90       51.09      1.49 o 
  -3   3   3      649.63      695.09      9.13 o 
  -2   3   3      422.68      395.78      5.10 o 
  -1   3   3     1001.70      971.04     16.48 o 
   0   3   3      726.49      713.44      3.70 o 
   1   3   3      138.54      136.06      1.83 o 
   2   3   3      292.86      323.15     11.45 o 
   3   3   3      144.15      148.14      3.42 o 
   4   3   3       84.16       81.87      3.72 o 
   5   3   3       32.13       28.49      2.05 o 
  -7   4   3       31.09       29.52      2.15 o 
  -6   4   3      107.55      101.49      3.63 o 
  -5   4   3      441.17      472.92     12.63 o 
  -4   4   3      223.55      220.06      5.48 o 
  -3   4   3       74.04       76.73      1.24 o 
  -2   4   3      558.58      566.05      9.73 o 
  -1   4   3      545.33      550.59      4.71 o 
   0   4   3      343.26      340.63      7.06 o 
   1   4   3      173.07      168.11      2.78 o 
   2   4   3      157.56      151.40      2.61 o 
   3   4   3      158.81      148.48     10.49 o 
   4   4   3       42.87       46.30      3.23 o 
  -6   5   3       80.02       85.45      3.94 o 
  -5   5   3       67.23       64.41      4.84 o 
  -4   5   3      382.68      387.59      7.12 o 
  -3   5   3      317.94      298.31     13.27 o 
  -2   5   3      234.55      243.13      3.81 o 
  -1   5   3      140.38      146.90      3.32 o 
   0   5   3       81.48       79.09      1.73 o 
   1   5   3      361.00      370.19      5.47 o 
   2   5   3       92.67       84.30      3.63 o 
   3   5   3       94.25       84.82      3.85 o 
  -6   6   3       88.35       71.62      2.63 o 
  -5   6   3       24.56       26.65      1.64 o 
  -4   6   3       97.62      107.78      3.83 o 
  -3   6   3      278.14      284.26      5.42 o 
  -2   6   3      257.41      268.99      5.09 o 
  -1   6   3      142.09      144.66      3.88 o 
   0   6   3       12.22       13.02      1.53 o 
   1   6   3      158.58      159.91      4.39 o 
   2   6   3      118.87      114.17      3.82 o 
  -5   7   3       58.52       59.40      2.59 o 
  -4   7   3       84.93       87.77      3.04 o 
  -3   7   3       90.99       96.54      3.13 o 
  -2   7   3       71.34       68.11      3.38 o 
  -1   7   3       76.85       76.54      3.50 o 
   0   7   3      177.84      178.43      5.92 o 
   1   7   3       40.22       34.47      2.49 o 
  -3  -8   4       61.88       58.57      2.84 o 
  -2  -8   4       97.64       90.92      7.02 o 
  -1  -8   4       46.48       48.94      3.87 o 
   0  -8   4      148.40      149.91      4.14 o 
   1  -8   4      121.52      135.78      5.42 o 
   2  -8   4      164.55      169.17      6.68 o 
   3  -8   4       62.67       59.07      3.27 o 
  -4  -7   4       43.26       41.06      2.96 o 
  -3  -7   4       41.38       42.82      1.61 o 
  -2  -7   4      155.55      160.35      3.05 o 
  -1  -7   4      327.36      327.85     22.32 o 
   0  -7   4      212.86      210.02      3.31 o 
   1  -7   4       49.46       49.62      1.45 o 
   2  -7   4       72.46       71.12      3.63 o 
   3  -7   4      298.37      287.68     28.77 o 
   4  -7   4      170.28      163.23      6.49 o 
  -5  -6   4       35.84       34.24      8.56 o 
  -4  -6   4       47.56       47.40      3.59 o 
  -3  -6   4      181.84      182.93      3.64 o 
  -2  -6   4      266.85      274.67     15.89 o 
  -1  -6   4      528.88      527.09      9.68 o 
   0  -6   4       45.44       50.49      0.88 o 
   1  -6   4      273.35      270.20      5.18 o 
   2  -6   4      236.41      252.66      6.64 o 
   3  -6   4      199.40      195.65      5.67 o 
   4  -6   4      150.60      152.27      6.02 o 
   5  -6   4       44.71       43.23      4.45 o 
  -5  -5   4       62.30       54.26      2.48 o 
  -4  -5   4      129.45      132.04      2.96 o 
  -3  -5   4      386.51      406.03      9.05 o 
  -2  -5   4      126.58      119.48      2.96 o 
  -1  -5   4      415.82      435.12      6.91 o 
   0  -5   4      356.54      365.43      4.48 o 
   1  -5   4      489.28      497.21     14.35 o 
   2  -5   4      390.34      396.83     14.98 o 
   3  -5   4      117.67      108.76      4.15 o 
   4  -5   4      116.08      116.62      5.89 o 
   5  -5   4       82.16       83.55      5.64 o 
  -6  -4   4       75.26       62.91      5.25 o 
  -5  -4   4      225.72      242.05      4.74 o 
  -4  -4   4      227.86      245.78      4.65 o 
  -3  -4   4      155.32      150.10      2.46 o 
  -2  -4   4      381.45      400.96      3.62 o 
  -1  -4   4      448.04      443.02      7.88 o 
   0  -4   4      715.69      693.01      5.68 o 
   1  -4   4      573.84      569.37      4.30 o 
   2  -4   4      473.75      466.71     16.35 o 
   3  -4   4      225.59      266.55     24.18 o 
   4  -4   4       47.17       48.17      1.34 o 
   5  -4   4      154.78      146.03      6.12 o 
  -7  -3   4       63.04       58.25      2.10 o 
  -6  -3   4       92.17       97.80      3.53 o 
  -5  -3   4       53.76       50.89      1.69 o 
  -4  -3   4      308.62      298.45     14.25 o 
  -3  -3   4      704.16      727.68      8.64 o 
  -2  -3   4      863.98      857.50     10.50 o 
  -1  -3   4       50.63       44.32      0.62 o 
   0  -3   4      554.40      562.39      4.21 o 
   1  -3   4     1552.56     1536.74     28.19 o 
   2  -3   4      434.63      445.64      3.93 o 
   3  -3   4      340.86      337.83      3.07 o 
   4  -3   4       25.34       23.95      0.61 o 
   5  -3   4      147.60      154.20      6.05 o 
   6  -3   4       57.44       60.32      2.90 o 
  -7  -2   4       87.92       70.21      2.86 o 
  -6  -2   4      114.97       99.28      3.86 o 
  -5  -2   4      122.08      126.69      3.04 o 
  -4  -2   4      293.89      295.47      5.62 o 
  -3  -2   4      248.66      288.13      3.16 o 
  -2  -2   4     1518.80     1619.49     10.62 o 
  -1  -2   4      980.70      942.70      4.04 o 
   0  -2   4      518.21      516.56      3.14 o 
   1  -2   4      453.73      470.56      7.38 o 
   2  -2   4      340.24      344.52      5.21 o 
   3  -2   4      368.78      376.50      4.07 o 
   4  -2   4      292.15      285.66      6.15 o 
   5  -2   4       76.25       76.41      3.45 o 
   6  -2   4       23.66       24.40      2.53 o 
  -7  -1   4       62.43       62.62      3.20 o 
  -6  -1   4       99.17      108.43      7.10 o 
  -5  -1   4      159.79      162.08      3.40 o 
  -4  -1   4      619.05      633.45      9.11 o 
  -3  -1   4      433.68      430.21      4.55 o 
  -2  -1   4      491.27      461.47      3.10 o 
  -1  -1   4      904.64      941.71      5.96 o 
   0  -1   4     2268.37     2237.07     37.55 o 
   1  -1   4      272.28      273.32      2.40 o 
   2  -1   4      142.86      155.17      1.43 o 
   3  -1   4      177.26      177.10      2.53 o 
   4  -1   4      496.91      510.72     17.83 o 
   5  -1   4       78.02       78.91      3.56 o 
  -7   0   4       82.88       77.79      7.43 o 
  -6   0   4       83.20       75.48      4.51 o 
  -5   0   4      219.19      244.44      7.62 o 
  -4   0   4      356.17      359.56      8.12 o 
  -3   0   4      951.37     1085.99      6.51 o 
  -2   0   4      376.39      353.63      4.40 o 
  -1   0   4     1147.83     1139.99      5.80 o 
   0   0   4      560.91      550.66      5.46 o 
   1   0   4      465.72      431.25      3.76 o 
   2   0   4      742.99      759.03      4.00 o 
   3   0   4      142.11      148.75      3.58 o 
   4   0   4      112.44      116.40      2.98 o 
   5   0   4       52.38       55.44      2.53 o 
  -7   1   4       50.16       50.32      2.04 o 
  -6   1   4       46.49       60.00      4.33 o 
  -5   1   4      493.66      482.64     23.37 o 
  -4   1   4      317.21      329.88      5.84 o 
  -3   1   4     1045.90     1024.54      9.46 o 
  -2   1   4       98.67       82.41      0.72 o 
  -1   1   4      465.43      449.49      4.34 o 
   0   1   4     1060.37     1150.91     36.63 o 
   1   1   4      454.12      448.50      3.93 o 
   2   1   4      375.62      399.50      6.13 o 
   3   1   4      153.53      153.00      2.54 o 
   4   1   4       90.98       94.41      3.29 o 
   5   1   4       35.07       34.65      2.48 o 
  -7   2   4       30.29       33.57      1.33 o 
  -6   2   4       98.34       90.32      3.21 o 
  -5   2   4      543.26      560.26     12.32 o 
  -4   2   4      396.08      391.12      7.37 o 
  -3   2   4       46.22       42.64      0.88 o 
  -2   2   4      668.20      714.47      5.12 o 
  -1   2   4      829.93      819.09      9.99 o 
   0   2   4      545.64      579.17      5.26 o 
   1   2   4      217.88      223.51      3.02 o 
   2   2   4      179.17      179.55      2.93 o 
   3   2   4      224.20      208.92      9.83 o 
   4   2   4       55.76       55.83      3.03 o 
   5   2   4       28.59       26.02      2.67 o 
  -7   3   4       74.11       68.06      3.14 o 
  -6   3   4      344.71      392.66     35.25 o 
  -5   3   4       52.95       54.86      2.33 o 
  -4   3   4      116.71      116.81      2.68 o 
  -3   3   4      267.13      272.91      7.79 o 
  -2   3   4     1035.86     1049.56     19.93 o 
  -1   3   4      519.86      529.49      4.34 o 
   0   3   4       26.63       24.38      0.46 o 
   1   3   4      367.43      364.71      3.79 o 
   2   3   4      145.64      154.59      3.14 o 
   3   3   4      188.50      163.12     14.65 o 
   4   3   4       23.19       24.60      2.54 o 
  -7   4   4       31.47       30.84      2.96 o 
  -6   4   4      122.48      113.41      4.65 o 
  -5   4   4      107.39      109.25      5.94 o 
  -4   4   4      232.20      218.08     17.93 o 
  -3   4   4      223.13      217.27      5.60 o 
  -2   4   4      182.66      185.92      3.39 o 
  -1   4   4      479.19      492.62      5.30 o 
   0   4   4      130.32      137.68      2.41 o 
   1   4   4      193.41      196.21      2.93 o 
   2   4   4       77.68       71.11      2.05 o 
   3   4   4       50.77       46.67      1.72 o 
  -6   5   4       46.60       45.21      1.97 o 
  -5   5   4       50.28       49.28      2.01 o 
  -4   5   4      149.89      157.45      5.76 o 
  -3   5   4      354.05      320.34     15.66 o 
  -2   5   4      198.13      194.54      2.98 o 
  -1   5   4       29.85       33.42      0.79 o 
   0   5   4      210.43      207.15      3.16 o 
   1   5   4      102.41       93.06      5.05 o 
   2   5   4       97.36       91.51      3.38 o 
  -5   6   4       50.30       46.54      3.14 o 
  -4   6   4       94.77       89.24      4.05 o 
  -3   6   4      101.53      108.13      4.63 o 
  -2   6   4      199.30      202.92      3.92 o 
  -1   6   4       46.31       48.28      1.83 o 
   0   6   4      100.68       94.70      3.55 o 
   1   6   4       37.61       36.06      2.59 o 
  -4   7   4       77.05       66.43      2.44 o 
  -3   7   4       63.39       61.81      2.48 o 
  -2   7   4       39.30       38.28      2.76 o 
  -1   7   4       45.42       42.90      3.08 o 
  -2  -8   5       59.29       62.80      2.18 o 
  -1  -8   5      148.35      152.79      8.78 o 
   0  -8   5       35.42       36.51      2.05 o 
   1  -8   5      120.86      126.77      5.08 o 
   2  -8   5      109.81      115.67      5.57 o 
   3  -8   5       72.32       68.73      3.49 o 
  -4  -7   5       30.58       28.13      5.22 o 
  -3  -7   5       58.25       55.13      4.24 o 
  -2  -7   5       73.70       70.87      5.12 o 
  -1  -7   5      306.73      306.44     12.01 o 
   0  -7   5      187.98      181.55      9.10 o 
   1  -7   5       74.38       77.12      3.91 o 
   2  -7   5       65.99       71.42      3.66 o 
   3  -7   5      107.17      107.42      4.48 o 
   4  -7   5      120.73      115.92      5.67 o 
  -5  -6   5       39.80       36.32      4.29 o 
  -4  -6   5       39.49       43.40      1.79 o 
  -3  -6   5       88.81       83.75      3.13 o 
  -2  -6   5      325.57      324.18      8.09 o 
  -1  -6   5      239.84      247.81      8.55 o 
   0  -6   5      171.86      174.89      2.95 o 
   1  -6   5      132.57      143.68      5.43 o 
   2  -6   5      222.03      228.32      6.09 o 
   3  -6   5      155.84      158.44      4.47 o 
   4  -6   5       29.66       31.00      1.75 o 
  -6  -5   5       39.06       29.19      5.40 o 
  -5  -5   5       24.29       24.52      2.28 o 
  -4  -5   5      144.79      150.93      3.27 o 
  -3  -5   5      300.20      284.57      9.71 o 
  -2  -5   5      417.21      420.28      4.49 o 
  -1  -5   5       30.62       31.98      0.62 o 
   0  -5   5      221.65      225.06      3.53 o 
   1  -5   5      607.50      609.33     16.40 o 
   2  -5   5      235.12      231.30     17.45 o 
   3  -5   5      183.87      180.80      5.00 o 
   4  -5   5       23.82       23.31      1.45 o 
   5  -5   5       74.05       68.74      3.71 o 
  -6  -4   5       11.34        9.49      1.52 o 
  -5  -4   5       99.99       98.44      7.32 o 
  -4  -4   5      483.59      520.82     31.88 o 
  -3  -4   5      214.13      214.03      5.15 o 
  -2  -4   5      174.34      181.28      2.48 o 
  -1  -4   5      186.10      180.46      2.42 o 
   0  -4   5      499.53      520.85      6.20 o 
   1  -4   5      555.62      550.99     13.18 o 
   2  -4   5      219.25      211.00      6.69 o 
   3  -4   5      120.98      117.73      3.56 o 
   4  -4   5      153.40      147.05      4.03 o 
  -6  -3   5       79.00       83.94      4.11 o 
  -5  -3   5       52.23       52.23      1.77 o 
  -4  -3   5      195.40      193.97      4.17 o 
  -3  -3   5      535.86      554.24      4.61 o 
  -2  -3   5      554.15      554.90      7.65 o 
  -1  -3   5      231.00      241.73      2.17 o 
   0  -3   5      496.91      485.28      4.40 o 
   1  -3   5      306.00      312.62      4.13 o 
   2  -3   5      404.18      456.95      6.52 o 
   3  -3   5       93.78       97.57      3.49 o 
   4  -3   5      190.29      182.09     15.12 o 
   5  -3   5       46.12       50.14      2.59 o 
  -7  -2   5       43.86       47.77      5.47 o 
  -6  -2   5      104.37       90.51      9.58 o 
  -5  -2   5      305.19      319.48      6.09 o 
  -4  -2   5      158.75      157.00      4.28 o 
  -3  -2   5      152.99      168.53      4.31 o 
  -2  -2   5      167.72      174.30      1.78 o 
  -1  -2   5     1793.56     1829.75     29.69 o 
   0  -2   5     1113.33     1121.50      6.62 o 
   1  -2   5       69.84       59.84      0.61 o 
   2  -2   5      144.73      141.31      1.91 o 
   3  -2   5      154.92      158.76      3.75 o 
   4  -2   5      213.57      221.27      3.32 o 
   5  -2   5       59.06       58.64      3.16 o 
  -7  -1   5       27.61       27.00      1.33 o 
  -6  -1   5       68.30       70.55      2.77 o 
  -5  -1   5      515.80      524.71      6.79 o 
  -4  -1   5      159.99      162.50      2.53 o 
  -3  -1   5      343.64      365.82      3.27 o 
  -2  -1   5      123.75      110.66      1.90 o 
  -1  -1   5      914.74      893.89      6.71 o 
   0  -1   5     1090.34     1116.68     10.42 o 
   1  -1   5      304.78      296.99      2.64 o 
   2  -1   5      145.48      148.96      2.01 o 
   3  -1   5      140.50      136.23      3.23 o 
   4  -1   5      124.96      126.15     11.09 o 
   5  -1   5       47.89       45.06      2.18 o 
  -7   0   5       60.89       62.44      3.52 o 
  -6   0   5       95.08       93.49      3.33 o 
  -5   0   5      215.40      216.60     10.05 o 
  -4   0   5      290.42      285.03      8.44 o 
  -3   0   5      293.26      285.00      4.30 o 
  -2   0   5     1085.18     1208.69     10.06 o 
  -1   0   5      404.03      402.05      3.53 o 
   0   0   5      108.13      116.99      1.54 o 
   1   0   5      257.34      261.66      4.92 o 
   2   0   5      475.76      454.78      7.18 o 
   3   0   5      337.77      304.86     13.24 o 
   4   0   5       14.31       18.29      0.92 o 
   5   0   5        8.68        8.74      2.50 o 
  -7   1   5       42.22       37.38      1.47 o 
  -6   1   5      151.37      165.78      3.70 o 
  -5   1   5       25.41       31.32      0.78 o 
  -4   1   5      364.35      363.78      9.99 o 
  -3   1   5      561.34      545.94      7.12 o 
  -2   1   5     1026.40     1021.16     11.81 o 
  -1   1   5      244.19      251.37      3.20 o 
   0   1   5        7.71        7.35      0.40 o 
   1   1   5      622.86      636.94      7.37 o 
   2   1   5      209.38      223.28      8.65 o 
   3   1   5      187.56      182.98      4.03 o 
   4   1   5       28.50       26.05      1.44 o 
  -7   2   5       41.65       45.03      1.74 o 
  -6   2   5      113.72      117.80      4.15 o 
  -5   2   5       76.90       73.10      2.87 o 
  -4   2   5      318.62      333.34     17.29 o 
  -3   2   5      380.40      362.67      7.18 o 
  -2   2   5      146.14      144.74      2.82 o 
  -1   2   5      533.41      536.70      8.66 o 
   0   2   5      228.85      208.87     20.65 o 
   1   2   5      302.96      321.86      4.48 o 
   2   2   5       95.54       90.70      4.57 o 
   3   2   5       43.03       45.99      2.36 o 
   4   2   5       54.69       52.95      2.59 o 
  -7   3   5       68.11       58.25      2.04 o 
  -6   3   5      217.06      222.48      8.12 o 
  -5   3   5      166.36      166.37      4.13 o 
  -4   3   5       21.73       22.39      1.17 o 
  -3   3   5      161.88      167.13      6.62 o 
  -2   3   5      465.96      473.05      9.40 o 
  -1   3   5      195.99      206.20      3.94 o 
   0   3   5      336.68      334.81      6.16 o 
   1   3   5       60.56       56.97      1.24 o 
   2   3   5      135.63      133.98      5.29 o 
   3   3   5       29.77       32.75      1.77 o 
  -6   4   5       25.15       25.82      1.04 o 
  -5   4   5      124.70      132.97      2.69 o 
  -4   4   5      299.81      303.12     16.66 o 
  -3   4   5      107.77      105.02      2.31 o 
  -2   4   5       99.54       93.18      3.93 o 
  -1   4   5       46.91       48.88      1.62 o 
   0   4   5      411.99      439.00     11.50 o 
   1   4   5       92.99       93.30      3.65 o 
   2   4   5       40.02       32.03      1.74 o 
  -6   5   5       14.20       15.35      1.81 o 
  -5   5   5       70.06       75.03      6.75 o 
  -4   5   5      130.71      125.52      3.53 o 
  -3   5   5      164.63      154.99     10.86 o 
  -2   5   5      105.19       94.51      4.67 o 
  -1   5   5       61.89       52.67      8.18 o 
   0   5   5       66.30       65.58      3.47 o 
   1   5   5       88.36       84.41      5.43 o 
  -5   6   5       49.57       48.78      4.02 o 
  -4   6   5       45.34       43.66      1.96 o 
  -3   6   5       85.42       78.75      4.37 o 
  -2   6   5       68.12       65.67      3.03 o 
  -1   6   5      126.76      117.94      5.59 o 
  -2  -8   6       77.43       71.98      5.47 o 
  -1  -8   6       51.57       51.72      2.63 o 
   0  -8   6       64.37       68.30      3.37 o 
   1  -8   6       65.14       61.51      3.04 o 
   2  -8   6       99.35       93.59      4.58 o 
  -4  -7   6       61.06       54.62      8.44 o 
  -3  -7   6       35.49       36.66      2.07 o 
  -2  -7   6      111.00      103.45      4.32 o 
  -1  -7   6       77.44       87.87      3.09 o 
   0  -7   6      169.82      175.23      4.77 o 
   1  -7   6      133.15      136.09      5.37 o 
   2  -7   6       30.20       29.47      1.68 o 
   3  -7   6       76.31       72.84      3.67 o 
  -5  -6   6       29.77       25.52      3.63 o 
  -4  -6   6       65.00       60.32      4.08 o 
  -3  -6   6       59.74       58.20      4.89 o 
  -2  -6   6      177.25      176.10      4.45 o 
  -1  -6   6      206.87      205.43      5.25 o 
   0  -6   6      165.20      174.24      2.59 o 
   1  -6   6      102.74      121.52      6.21 o 
   2  -6   6       90.41       85.32      4.30 o 
   3  -6   6       81.38       73.52      4.86 o 
   4  -6   6       79.67       70.77      3.77 o 
  -5  -5   6       35.64       34.51      1.55 o 
  -4  -5   6       61.61       58.84      2.41 o 
  -3  -5   6      196.76      183.93     13.87 o 
  -2  -5   6      255.75      249.61      5.14 o 
  -1  -5   6      160.55      166.84      6.20 o 
   0  -5   6      197.57      190.37      2.96 o 
   1  -5   6      138.18      132.56      3.90 o 
   2  -5   6      206.29      203.22     29.45 o 
   3  -5   6       48.58       48.55      2.52 o 
   4  -5   6      103.30       91.44      4.58 o 
  -6  -4   6        3.86        3.55      1.79 o 
  -5  -4   6      101.21      100.14      4.18 o 
  -4  -4   6      284.59      289.12     10.88 o 
  -3  -4   6      335.99      335.68      4.66 o 
  -2  -4   6       14.81       15.74      0.47 o 
  -1  -4   6      211.93      214.81      3.00 o 
   0  -4   6      532.38      560.45      7.79 o 
   1  -4   6      237.55      249.49      4.17 o 
   2  -4   6      152.87      135.78      3.63 o 
   3  -4   6       51.68       48.61      1.77 o 
   4  -4   6       80.75       80.39      5.20 o 
  -6  -3   6       57.88       57.91      3.11 o 
  -5  -3   6      209.43      231.29      7.07 o 
  -4  -3   6       45.35       45.26      3.04 o 
  -3  -3   6      272.83      278.83      2.58 o 
  -2  -3   6      338.39      326.08      4.40 o 
  -1  -3   6      422.07      428.96      5.74 o 
   0  -3   6      164.51      165.16      2.36 o 
   1  -3   6      183.60      192.11      3.45 o 
   2  -3   6      268.45      268.92      4.24 o 
   3  -3   6      180.10      176.75      7.24 o 
   4  -3   6       36.96       36.89      1.91 o 
  -7  -2   6       27.70       28.71      5.42 o 
  -6  -2   6       87.45       91.83      8.34 o 
  -5  -2   6      201.16      210.99      4.00 o 
  -4  -2   6      204.81      217.04      6.79 o 
  -3  -2   6       66.26       63.50      1.40 o 
  -2  -2   6      347.17      363.45      3.53 o 
  -1  -2   6      539.67      563.76      6.38 o 
   0  -2   6      354.94      362.60      2.97 o 
   1  -2   6      161.64      181.27      2.56 o 
   2  -2   6      112.12      114.60      2.13 o 
   3  -2   6      212.99      206.16      5.93 o 
   4  -2   6       52.37       53.65      2.74 o 
  -7  -1   6       20.93       16.24      2.91 o 
  -6  -1   6      139.14      149.44      2.94 o 
  -5  -1   6       80.93       83.45      2.44 o 
  -4  -1   6      273.99      279.97      9.23 o 
  -3  -1   6      117.02      122.73      3.51 o 
  -2  -1   6      538.22      531.96      5.40 o 
  -1  -1   6      424.97      447.14      7.78 o 
   0  -1   6      115.39      114.14      2.60 o 
   1  -1   6      452.12      456.89      5.77 o 
   2  -1   6       73.46       76.24      1.49 o 
   3  -1   6      108.11      103.72      9.53 o 
   4  -1   6       46.34       48.80      2.52 o 
  -7   0   6       53.35       53.25      3.87 o 
  -6   0   6      183.50      186.04     15.84 o 
  -5   0   6       34.27       37.34      1.11 o 
  -4   0   6      109.99      111.59      3.05 o 
  -3   0   6      418.42      404.08      5.83 o 
  -2   0   6      370.97      374.17      4.93 o 
  -1   0   6      502.23      535.67     14.81 o 
   0   0   6       71.43       80.13      4.35 o 
   1   0   6      178.62      198.64      4.04 o 
   2   0   6      181.17      155.33     20.39 o 
   3   0   6       91.23       87.45      4.33 o 
   4   0   6       39.03       41.03      4.14 o 
  -7   1   6       75.37       65.71      2.78 o 
  -6   1   6       65.97       66.34      2.40 o 
  -5   1   6       86.54       90.32      2.45 o 
  -4   1   6       92.88      101.17      2.42 o 
  -3   1   6      432.56      458.53     10.39 o 
  -2   1   6      441.44      451.18      7.46 o 
  -1   1   6       41.77       43.30      0.93 o 
   0   1   6      294.57      279.43      9.44 o 
   1   1   6      126.75      124.82      4.66 o 
   2   1   6      215.37      220.41      5.78 o 
   3   1   6       17.85       21.38      1.34 o 
   4   1   6       27.02       22.78      2.53 o 
  -7   2   6       77.97       83.07      2.87 o 
  -6   2   6       11.29       12.19      0.95 o 
  -5   2   6       74.35       79.37      2.82 o 
  -4   2   6      378.76      363.17     10.83 o 
  -3   2   6      262.99      280.02      2.99 o 
  -2   2   6      128.20      128.71      2.13 o 
  -1   2   6        4.92        4.96      0.47 o 
   0   2   6      476.14      480.99     12.27 o 
   1   2   6      161.92      175.12      4.72 o 
   2   2   6       66.02       68.09      3.42 o 
   3   2   6       22.56       25.57      2.63 o 
  -6   3   6       65.33       63.05      2.91 o 
  -5   3   6      241.26      258.18      4.82 o 
  -4   3   6      108.68      103.86      2.97 o 
  -3   3   6       32.08       35.01      0.82 o 
  -2   3   6      117.87      115.76      3.26 o 
  -1   3   6      286.87      292.96      7.01 o 
   0   3   6      113.56      117.65      7.57 o 
   1   3   6       65.11       59.92      3.04 o 
   2   3   6       24.43       24.68      1.39 o 
  -6   4   6       24.53       24.91      1.84 o 
  -5   4   6       76.30       80.25      3.70 o 
  -4   4   6      115.03      119.20      4.21 o 
  -3   4   6      152.92      143.91      2.28 o 
  -2   4   6       24.35       23.26      1.58 o 
  -1   4   6      150.72      148.52     15.81 o 
   0   4   6       71.95       75.07      4.85 o 
   1   4   6       56.72       57.45      3.75 o 
  -5   5   6       42.84       39.97      2.90 o 
  -4   5   6       43.16       42.33      1.76 o 
  -3   5   6       78.01       73.37      3.35 o 
  -2   5   6       80.26       81.72      5.27 o 
  -1   5   6       92.37       97.76      3.91 o 
   0   5   6       24.60       23.96      2.55 o 
  -1  -8   7       43.40       43.05      4.40 o 
   0  -8   7       45.20       43.20      4.42 o 
  -3  -7   7       45.95       35.88      6.60 o 
  -2  -7   7       35.13       37.50      2.08 o 
  -1  -7   7       79.78       83.46      5.40 o 
   0  -7   7      142.00      144.80      5.71 o 
   1  -7   7       70.55       70.26      4.58 o 
   2  -7   7       45.80       48.83      2.58 o 
  -4  -6   7       33.77       28.31      7.20 o 
  -3  -6   7       64.58       56.35      4.92 o 
  -2  -6   7       38.43       37.22      1.55 o 
  -1  -6   7      181.35      177.19     10.46 o 
   0  -6   7      192.96      196.74      5.26 o 
   1  -6   7       51.42       55.66      3.63 o 
   2  -6   7       57.14       56.34      3.73 o 
   3  -6   7       43.92       38.87      4.04 o 
  -5  -5   7       94.84       89.66      9.06 o 
  -4  -5   7       23.18       23.40      1.84 o 
  -3  -5   7       81.44       84.47      3.05 o 
  -2  -5   7      146.63      163.77     13.45 o 
  -1  -5   7      227.59      215.35      7.66 o 
   0  -5   7       87.86       85.14      1.67 o 
   1  -5   7       81.01       73.84      3.31 o 
   2  -5   7       97.84       89.18      5.86 o 
   3  -5   7      100.17      102.57      4.33 o 
  -6  -4   7        9.70       10.43      2.51 o 
  -5  -4   7       19.03       17.60      1.73 o 
  -4  -4   7      180.24      176.08      3.57 o 
  -3  -4   7      250.54      221.08     15.82 o 
  -2  -4   7      167.07      163.62      5.84 o 
  -1  -4   7       51.01       52.95      1.49 o 
   0  -4   7       91.60       89.55      1.68 o 
   1  -4   7      220.62      242.07      3.43 o 
   2  -4   7      111.80      109.28      5.44 o 
   3  -4   7       91.43       85.49      5.51 o 
  -6  -3   7       95.76       84.08      5.03 o 
  -5  -3   7       45.06       45.41      1.71 o 
  -4  -3   7       98.74       99.90      2.72 o 
  -3  -3   7       58.75       60.90      2.60 o 
  -2  -3   7      464.15      463.84      7.18 o 
  -1  -3   7      327.56      338.99      3.25 o 
   0  -3   7       17.28       17.27      0.43 o 
   1  -3   7      129.55      126.23      2.97 o 
   2  -3   7       97.69       95.00      3.33 o 
  -6  -2   7      120.76      120.72     13.35 o 
  -5  -2   7       57.14       57.91      3.22 o 
  -4  -2   7      104.19      105.53      2.40 o 
  -3  -2   7      176.65      172.09      2.46 o 
  -2  -2   7      117.04      122.89      2.40 o 
  -1  -2   7      305.13      311.16      2.81 o 
   0  -2   7      193.15      187.00      3.06 o 
   1  -2   7      177.95      190.02      3.36 o 
   2  -2   7       66.29       63.23      7.56 o 
   3  -2   7       29.08       29.50      1.64 o 
  -7  -1   7       41.28       34.80      6.29 o 
  -6  -1   7       34.90       33.55      1.33 o 
  -5  -1   7      130.88      130.76      2.56 o 
  -4  -1   7      135.92      136.70      5.68 o 
  -3  -1   7      199.87      227.86     10.77 o 
  -2  -1   7      124.14      129.39      1.86 o 
  -1  -1   7       43.89       44.81      1.01 o 
   0  -1   7      437.84      460.91      5.93 o 
   1  -1   7      153.11      156.89      2.90 o 
   2  -1   7      138.94      123.06     23.48 o 
   3  -1   7        2.44        4.65      1.38 o 
  -7   0   7       51.74       48.19      1.82 o 
  -6   0   7       37.36       35.97      1.40 o 
  -5   0   7       97.23      104.72      3.69 o 
  -4   0   7      158.41      154.71      4.47 o 
  -3   0   7      146.31      144.49      3.94 o 
  -2   0   7      248.02      248.27      3.39 o 
  -1   0   7       34.36       31.48      0.74 o 
   0   0   7      321.65      215.29      5.54 o 
   1   0   7       62.46       70.94      3.53 o 
   2   0   7       68.55       70.25      3.51 o 
   3   0   7       60.58       57.53      2.77 o 
  -7   1   7       46.49       46.02      2.09 o 
  -6   1   7       17.11       16.91      0.98 o 
  -5   1   7       76.14       79.32      2.82 o 
  -4   1   7      143.56      140.99      7.50 o 
  -3   1   7      157.16      171.01      5.13 o 
  -2   1   7      158.26      173.29      4.96 o 
  -1   1   7      187.96      206.02      5.39 o 
   0   1   7       47.80       53.30      2.08 o 
   1   1   7       94.82       95.75      4.76 o 
   2   1   7       40.10       38.80      2.05 o 
   3   1   7       56.45       51.58      2.51 o 
  -6   2   7       28.08       28.89      3.30 o 
  -5   2   7       33.74       35.25      2.68 o 
  -4   2   7       75.20       77.94      3.45 o 
  -3   2   7      269.81      268.96      7.75 o 
  -2   2   7       55.87       60.48      2.19 o 
  -1   2   7      155.69      149.28      4.02 o 
   0   2   7       40.48       34.74      1.82 o 
   1   2   7       73.73       74.87      4.83 o 
   2   2   7       44.99       49.27      2.41 o 
  -6   3   7       61.74       57.16      2.61 o 
  -5   3   7      170.96      167.25      7.46 o 
  -4   3   7       69.02       57.44      7.62 o 
  -3   3   7        8.48        9.51      0.89 o 
  -2   3   7       39.89       40.70      1.48 o 
  -1   3   7      231.01      258.88      6.89 o 
   0   3   7       87.63       92.79      3.69 o 
   1   3   7       13.44       12.29      2.52 o 
  -5   4   7       39.46       37.78      2.72 o 
  -4   4   7       38.74       38.89      1.49 o 
  -3   4   7       69.28       71.81      4.66 o 
  -2   4   7       58.05       53.63      2.83 o 
  -1   4   7       41.87       42.86      2.31 o 
   0   4   7       33.19       31.42      3.23 o 
  -3   5   7       44.85       41.94      4.28 o 
  -2  -7   8       24.18       24.73      2.58 o 
  -1  -7   8       51.45       55.93      2.78 o 
   0  -7   8       57.01       59.26      2.93 o 
   1  -7   8       62.89       60.28      2.97 o 
  -4  -6   8       36.67       29.87      7.61 o 
  -3  -6   8       26.23       23.77      1.97 o 
  -2  -6   8       68.41       63.26      6.39 o 
  -1  -6   8       89.11       89.91      9.03 o 
   0  -6   8       65.23       65.41      4.24 o 
   1  -6   8       59.98       61.16      2.98 o 
   2  -6   8       23.16       20.19      2.63 o 
  -5  -5   8       32.98       25.96      5.05 o 
  -4  -5   8       55.49       53.72      2.63 o 
  -3  -5   8       12.23       12.27      1.33 o 
  -2  -5   8      123.35      125.30      6.47 o 
  -1  -5   8      172.44      164.40     12.84 o 
   0  -5   8       42.73       43.58      2.23 o 
   1  -5   8       60.58       49.53      2.64 o 
   2  -5   8       32.43       26.57      2.89 o 
  -5  -4   8        0.93        2.17      2.48 o 
  -4  -4   8       45.34       44.69      3.31 o 
  -3  -4   8      239.30      245.47      7.39 o 
  -2  -4   8      135.47      129.62      2.56 o 
  -1  -4   8       39.11       37.06      2.06 o 
   0  -4   8       36.08       33.02      1.27 o 
   1  -4   8      133.43      129.80      5.03 o 
  -6  -3   8       19.36       14.69      2.13 o 
  -5  -3   8       75.77       76.99      4.73 o 
  -4  -3   8       57.32       58.48      3.19 o 
  -3  -3   8       91.34       86.88      2.82 o 
  -2  -3   8      118.23      116.62      2.95 o 
  -1  -3   8       72.82       70.08      2.27 o 
   0  -3   8      180.43      196.33      6.32 o 
   1  -3   8       28.43       26.79      2.00 o 
  -6  -2   8       19.17       19.12      1.81 o 
  -5  -2   8       85.54       86.07      3.94 o 
  -4  -2   8      110.63      108.49      4.53 o 
  -3  -2   8       84.62       84.75      2.63 o 
  -2  -2   8      117.32      120.93      2.24 o 
  -1  -2   8       15.38       14.90      0.57 o 
   0  -2   8      249.20      235.38      9.31 o 
   1  -2   8       75.71       76.77      2.68 o 
   2  -2   8       40.36       45.55      2.35 o 
  -6  -1   8        8.85        9.66      1.79 o 
  -5  -1   8       57.12       56.20      3.11 o 
  -4  -1   8      168.05      152.00      7.74 o 
  -3  -1   8      115.35      114.15      7.63 o 
  -2  -1   8       43.58       44.31      1.60 o 
  -1  -1   8      108.77      112.86      4.29 o 
   0  -1   8       63.87       70.46      3.52 o 
   1  -1   8      128.98      136.17      3.67 o 
   2  -1   8       27.01       25.55      1.40 o 
  -6   0   8       44.74       41.02      2.96 o 
  -5   0   8       90.84       88.98      4.08 o 
  -4   0   8       39.82       43.07      2.38 o 
  -3   0   8       94.53       88.76      4.08 o 
  -2   0   8       37.67       37.38      1.95 o 
  -1   0   8      285.24      293.67      7.73 o 
   0   0   8       52.67       49.31      2.51 o 
   1   0   8       30.30       30.45      1.67 o 
   2   0   8       18.64       22.48      2.53 o 
  -6   1   8       47.79       45.46      1.62 o 
  -5   1   8       55.86       54.53      2.86 o 
  -4   1   8       42.66       44.13      1.60 o 
  -3   1   8       51.73       53.71      1.91 o 
  -2   1   8       80.12       90.89      4.57 o 
  -1   1   8      162.21      172.34      4.92 o 
   0   1   8       51.45       60.35      3.91 o 
   1   1   8       14.47       14.35      1.33 o 
  -6   2   8       73.60       74.29      3.53 o 
  -5   2   8       19.58       19.73      1.80 o 
  -4   2   8       15.92       16.87      1.06 o 
  -3   2   8       84.15       81.89      3.70 o 
  -2   2   8      135.94      144.78      5.67 o 
  -1   2   8       34.90       40.13      2.17 o 
   0   2   8       15.15       11.30      2.06 o 
   1   2   8       46.87       40.82      4.14 o 
  -5   3   8       62.53       59.72      2.07 o 
  -4   3   8       88.93       84.15      4.09 o 
  -3   3   8       21.36       28.49      1.70 o 
  -2   3   8       28.72       29.88      1.72 o 
  -1   3   8       29.18       28.48      2.94 o 
   0   3   8       45.56       48.32      2.40 o 
  -2  -6   9       31.17       30.42      3.13 o 
  -1  -6   9       42.85       38.41      3.91 o 
   0  -6   9       48.08       44.11      2.19 o 
  -4  -5   9       38.79       32.25      4.29 o 
  -3  -5   9       30.79       25.24      4.82 o 
  -2  -5   9       27.35       26.16      2.18 o 
  -1  -5   9       33.40       33.82      1.82 o 
   0  -5   9      113.23       98.57      4.64 o 
  -4  -4   9       17.25       16.60      1.80 o 
  -3  -4   9       93.00       91.95      5.00 o 
  -2  -4   9      152.42      152.32      4.19 o 
  -1  -4   9        5.40        6.02      0.90 o 
  -5  -3   9       28.37       28.56      2.09 o 
  -4  -3   9       71.32       67.76      3.12 o 
  -3  -3   9       49.68       49.72      1.85 o 
  -2  -3   9       35.37       33.84      1.28 o 
  -1  -3   9      114.44      108.22      4.25 o 
   0  -3   9       39.20       39.07      2.09 o 
  -5  -2   9       64.23       60.84      3.59 o 
  -4  -2   9       36.53       35.93      1.38 o 
  -3  -2   9       58.90       62.67      2.87 o 
  -2  -2   9       13.20       18.68      1.35 o 
  -1  -2   9      158.59      171.13      6.64 o 
   0  -2   9       39.50       36.91      1.95 o 
   1  -2   9       40.67       34.65      3.51 o 
  -5  -1   9       32.89       31.42      2.28 o 
  -4  -1   9       44.38       43.66      2.08 o 
  -3  -1   9       61.77       63.02      5.84 o 
  -2  -1   9       37.95       38.07      2.04 o 
  -1  -1   9       63.75       61.10      3.95 o 
   0  -1   9       43.64       51.83      2.71 o 
   1  -1   9       27.19       29.23      2.98 o 
  -5   0   9       57.41       55.70      3.82 o 
  -4   0   9       41.52       43.46      2.54 o 
  -3   0   9       18.78       21.85      1.42 o 
  -2   0   9       63.51       65.51      4.26 o 
  -1   0   9       43.94       45.28      2.41 o 
   0   0   9       41.94       42.67      4.34 o 
   1   0   9       32.88       32.95      3.35 o 
  -5   1   9       15.43       15.94      2.57 o 
  -4   1   9       37.00       35.14      3.80 o 
  -3   1   9       41.03       40.95      2.22 o 
  -2   1   9       75.52       72.12      4.75 o 
  -1   1   9       22.73       20.17      2.55 o 
   0   1   9       17.77       16.36      2.53 o 
  -4   2   9       13.53       12.88      2.56 o 
  -3   2   9       26.64       23.05      2.56 o 
  -2   2   9      114.87      119.07      5.66 o 
  -1   2   9       11.47       13.52      2.52 o 
  -3  -4  10       35.08       28.33      2.95 o 
  -2  -4  10       35.65       28.36      2.92 o 
  -4  -3  10       21.29       18.47      2.57 o 
  -3  -3  10       30.05       28.80      2.98 o 
  -2  -3  10       20.55       20.66      2.55 o 
  -1  -3  10       46.84       38.75      3.94 o 
  -4  -2  10       38.47       35.33      3.66 o 
  -3  -2  10       13.72       12.82      2.53 o 
  -2  -2  10       40.71       38.82      3.97 o 
  -1  -2  10       17.09       18.53      2.54 o 
  -4  -1  10       22.05       19.87      2.57 o 
  -3  -1  10       36.26       38.88      4.00 o 
  -2  -1  10       66.71       60.14      2.95 o 
  -1  -1  10        9.84       11.35      2.52 o 
  -3   0  10       16.53       14.96      2.54 o 
  -2   0  10       36.09       35.34      3.63 o 
                                                 
